# Supplementary material for: Efficient Catalytic Degradation of Phenol with Phthalocyanine-Immobilized Reduced Graphene–Bacterial Cellulose Nanocomposite
Source: Nanomaterials (Basel). 2021 Aug 28;11(9):2218. doi: 10.3390/nano11092218 (PMC8465619; doi:10.3390/nano11092218)
Supplement: Supplementary file 1 [file nanomaterials-11-02218-s001.zip]

Archive with 1 entries (1 files):
- nanomaterials-1337758-supplementary.pdf
